# Supplementary material for: First-Principles Study of Halide Modulation on Deep-Level Traps in FAPbI3
Source: Nanomaterials (Basel). 2025 Jun 24;15(13):981. doi: 10.3390/nano15130981 (PMC12251310; doi:10.3390/nano15130981)
Supplement: Supplementary file 1 [file nanomaterials-15-00981-s001.zip]

Archive with 1 entries (1 files):
- nanomaterials-3665227-supplementary.pdf
